# Supplementary material for: Recruitment and Retention Strategies Used in Dietary Randomized Controlled Interventions with Cancer Survivors: A Systematic Review
Source: Cancers (Basel). 2023 Sep 1;15(17):4366. doi: 10.3390/cancers15174366 (PMC10486591; doi:10.3390/cancers15174366)
Supplement: Supplementary file 1 [file cancers-15-04366-s001.zip]

Archive with 1 entries (1 files):
- cancers-2587293-supplementary.pdf
